# Supplementary material for: A diverse Ediacara assemblage survived under low-oxygen conditions
Source: Nat Commun. 2022 Nov 27;13:7306. doi: 10.1038/s41467-022-35012-y (PMC9701187; doi:10.1038/s41467-022-35012-y)
Supplement: Supplementary file 3 — Supplementary Data 1 [file 41467_2022_35012_MOESM3_ESM.xlsx]

## Sheet: Olenek Data
Sample	Formation	Stratigraphic Height (m)	% carbonate	δ13Ccarb (vs. VPDB)	δ18Ocarb (vs. VPBD)	δ238U	2SD δ238U	n (# of runs)	Mg	Ca	Fe	Mn	Sr	U	La	Ce	Pr	Nd	Sm	Eu	Gd	Tb	Dy	Ho	Er	Tm	Yb	Lu	Y	Mg/Ca	Mn/Sr	Ce/Ce*	Y/Ho	U EF
1002-37	Mattaia	497.5	88.5051	3.58	-4.86				5309.39	344260	5432.97	1278.31	204.643	0.0835149	0.371972	0.669626	0.0985213	0.472205	0.0931519	0.0182167	0.079478	0.00954157	0.0484388	0.00816044	0.0183051	0.0017675	0.00860183	0.00119079	0.291495	0.0154226	6.24653	1.00796	35.7205	1.09152
1002-35AD	Mattaia	495	90.2126	2.63	-5.48	-0.6	0.02	2	3796.08	351514	2836.25	873.892	202.674	0.138345	1.96219	2.65391	0.321137	1.43382	0.218914	0.0356586	0.209166	0.0212416	0.0996582	0.0171145	0.0371928	0.00319538	0.0141728	0.00202824	0.692403	0.0107993	4.31182	1.14167	40.457	3.37589
1002-35A	Mattaia	495	90.2126	2.63	-5.48	-0.54		1						0.0969474	1.61915	2.20801	0.268125	1.19144	0.18139	0.0297736	0.169984	0.0174535	0.0816896	0.0139319	0.0306665	0.00262401	0.0121062	0.00168939	0.563779			1.13225	40.4668
1002-34	Mattaia	492.5	82.5381	2.93	-5.63	-0.47	0.06	2	4873.38	317311	3353	1053.55	154.663	0.0959323	1.96141	2.28105	0.258231	1.08145	0.150634	0.0300476	0.149473	0.0163448	0.0813424	0.0150866	0.0367625	0.00376845	0.019272	0.00308834	0.669529	0.0153584	6.8119	1.14463	44.3791	2.24089
1002-33	Mattaia	491	81.4984	2.87	-5.42									0.0771813	1.81987	2.0158	0.238302	0.997203	0.141222	0.0279701	0.14255	0.0152189	0.0756015	0.0139864	0.0339985	0.00349455	0.0192571	0.00299024	0.656201			1.09526	46.917
1002-32A	Mattaia	489	89.7893	1.32	-6.28	-0.53	0.13	2	12745.5	346643	7581.48	2349.52	147.059	0.148366	0.856476	0.905657	0.0993328	0.443896	0.0722508	0.0153236	0.076264	0.00874675	0.0473386	0.00901257	0.0226956	0.00251437	0.0140167	0.00229827	0.440559	0.0367684	15.9768	1.26067	48.8828	3.08411
1002-23	Mattaia	473.7	80.1804	0.84	-6.04	-0.449428	0.165099	2	3623.11	325103	6907.16	1517.87	389.045	0.693683	3.7493	4.56742	0.443151	1.93113	0.301845	0.0686541	0.329919	0.0369264	0.198327	0.0390848	0.0980574	0.0103015	0.0543414	0.00840463	1.91642	0.0111445	3.90153	1.38969	49.0323	18.9022
1002-20	Mattaia	465.5	81.9151	-0.3	-5.75	-0.707034	0.099529	3	4367.19	328122	7161.89	1814.95	367.418	1.69986	18.2365	25.584	2.05187	7.81811	1.18417	0.234651	1.37117	0.181132	1.12421	0.253301	0.733973	0.0914368	0.509634	0.0804383	11.7941	0.0133097	4.93975	1.46998	46.5616	28.2562
1002-17	Mattaia	461.51	81.236	4.14	-5.14	-0.12		1						0.0733518	8.77965	10.4522	0.940174	3.75927	0.488979	0.0696691	0.506158	0.0552808	0.297101	0.06207	0.170529	0.0191385	0.104513	0.0166514	3.27591			1.37542	52.7776
T901B-17.5	Turkut	366.92	99.597	-1.66	-7.45				986.863	430940	796.648	980.572	45.8287	0.044764	0.00736089	0.0167569	0.00294508	0.0193864	0.00625152	0.00181639	0.0094641	0.00123519	0.00761013	0.00154662	0.00413561	0.000489342	0.00272181	0.000386113	0.0823938	0.00229002	21.3965	1.15887	53.2733	31.1773
T901B-14.9	Turkut	364.72	99.7764	-2.15	-7.26	-0.65		1						0.044321	0.00888827	0.0201847	0.0028399	0.0159879	0.0040935	0.00115906	0.0058657	0.00084806	0.00581342	0.00120782	0.00325046	0.000389034	0.00217461	0.000308493	0.0555373			1.23807	45.9813
T901B-8.3	Turkut	357.3	95.271	-1.98	-3.02	-0.86	0.06	2	108303	232806	12026.3	2035.7	73.3736	0.334878	3.34528	6.91093	0.732958	3.29069	0.536373	0.113044	0.617757	0.0684237	0.363802	0.0720136	0.17584	0.0178602	0.0901224	0.0136061	3.06926	0.465207	27.7443	1.3098	42.6206	13.1092
T710-4.0	Turkut	354.81		-0.79	-5.16	-0.57	0.07	4	119908	245789	4806.09	721.127	50.523	0.180806	0.521639	0.761795	0.0656788	0.252475	0.0352955	0.00765842	0.0456104	0.00503774	0.0288453	0.00631953	0.0184981	0.00236013	0.0132864	0.00225795	0.36996	0.487851	14.2732	1.37958	58.5424	35.7728
T901B-2.9	Turkut	353.29	95.2116	-2.15	-4.32	-0.47	0.08	3	107768	228325	12328.3	2620	66.5047	0.540816	3.76137	10.2303	1.04774	4.35357	0.76393	0.153853	0.861194	0.112523	0.644176	0.124861	0.315556	0.0360563	0.197914	0.0294696	4.96237	0.471992	39.3958	1.25534	39.743	23.8628
T710-0.5	Turkut	351.67		-0.04	-4.71	0.08	0.09	4	123512	245195	2296.14	336.163	48.1319	1.01027	0.313293	0.582525	0.0584526	0.23398	0.0394337	0.00858059	0.0450157	0.00576079	0.0344262	0.00731886	0.0214007	0.00278032	0.0161303	0.00257867	0.329606	0.503729	6.98419	1.23432	45.0351	265.581
T901B-0.0	Turkut	349	94.6772	-1.83	-2.06	-0.52	0.04	3	115617	221175	9571.93	1226	54.5146	0.696243	2.2855	7.35249	0.917683	4.04412	0.853392	0.164323	0.811678	0.117494	0.677211	0.125096	0.322211	0.038881	0.228076	0.0321375	3.86256	0.522739	22.4895	1.09248	30.8768	48.7765
T901-7.8	Turkut	345.7	99.0114	-1.02	-2.77				129679	237279	7358.18	642.53	60.029	0.937337	0.527542	1.75334	0.243729	1.08602	0.214463	0.0452297	0.238864	0.0330921	0.196591	0.0389618	0.100525	0.0116436	0.0642621	0.00953791	1.51855	0.546527	10.7037	0.991815	38.9753	183.892
T901-6.2D	Turkut	344.1	95.8762	-1.9	-2.53	-0.79	0.06	3	118485	220564	8776.32	553.605	70.1586	1.8708	1.9365	7.266	0.99972	4.52217	0.85414	0.180918	0.875539	0.120578	0.683644	0.126884	0.313109	0.0350109	0.194024	0.0280485	4.38271	0.537191	7.89076	1.01724	34.541	112.616
T901-6.2	Turkut	344.1	95.8762	-1.9	-2.53	-0.730088	0.11386	3	123679	228213	9180.99	579.734	71.7426	1.91712	2.20407	9.11469	1.27287	5.77676	1.14872	0.240776	1.12011	0.155572	0.879873	0.157899	0.388205	0.0443552	0.252249	0.0348124	5.0588	0.541944	8.08075	1.00555	32.0381	111.483
T901-0.1	Turkut	338	94.6233	-1.87	-2.09				125431	226709	5436.43	595.244	59.0156	2.48488	1.50736	4.30207	0.611778	2.94077	0.616014	0.162851	0.665566	0.0939341	0.556936	0.1099	0.282662	0.0327317	0.179878	0.0269947	3.67945	0.55327	10.0862	1.0459	33.4801	158.983
T702-23.4	Turkut	327.85	93.7434	-2.05	-2.62	-0.6102	0.0479981	3	104458	188693	2344.28	291.175	48.7163	1.81576	1.87582	4.95223	0.675094	3.31375	0.725252	0.160111	0.769585	0.106156	0.627139	0.123489	0.320822	0.0379732	0.211862	0.0317171	4.14746	0.553588	5.97695	1.11412	33.5857	81.5556
T702-20.5	Turkut	324.95	96.0695	-2.04	-3.13	-0.558729	0.0540919	3	143179	261266	4255.3	394.058	72.0853	1.07879	1.15285	3.11692	0.423162	2.02384	0.417056	0.092027	0.456462	0.0620929	0.362614	0.0727027	0.186842	0.0218207	0.11942	0.0182254	2.61773	0.548022	5.46655	1.09	36.006	93.3384
T702-16.5	Turkut	320.42	93.7987			-0.529642	0.0407492	3	119707	213318	2724.13	227.891	51.5267	1.32014	1.87638	5.34409	0.720345	3.67518	0.785138	0.169793	0.837156	0.107042	0.607867	0.118709	0.299408	0.0326764	0.168131	0.0241746	4.15813	0.561165	4.42277	1.17115	35.028	58.1712
T702-12.9	Turkut	317.17	93.5357	-1.75	-3.12	-0.523602	0.0279077	3	120175	214183	3059.36	208.966	53.5552	1.53767	1.40066	5.02904	0.695911	3.55276	0.850395	0.181828	0.832353	0.115253	0.667801	0.127313	0.331195	0.0397687	0.231428	0.0335447	3.87968	0.561087	3.90188	1.14152	30.4736	68.2343
T702-10.65	Turkut	315.07	98.8395	-2.31	-1.08	-0.65	0.03	2	128555	232957	1723.03	149.712	61.6008	1.10613	0.427483	0.88463	0.0977676	0.435295	0.0764913	0.01663	0.0955016	0.012742	0.0806464	0.0176355	0.0511451	0.0062358	0.0362618	0.00603509	0.764647	0.551841	2.43035	1.24651	43.3584	143.08
T702-8.0	Turkut	312.15	95.7029	-1.64	-2.41	-0.58	0.06	3						1.24878	1.12746	2.56333	0.318048	1.52866	0.305896	0.0676526	0.360628	0.0447197	0.255265	0.0522626	0.134255	0.0146504	0.0775164	0.0119305	2.05471			1.19859	39.3151
T702-5.8	Turkut	310.8	96.1043	-1.33	-3.48	-0.62136	0.0421306	3	128901	231797	2565.31	189.246	52.1709	1.68143	1.07831	2.85132	0.32615	1.53658	0.29695	0.064403	0.336575	0.0431719	0.257701	0.0534354	0.144286	0.0171767	0.0946834	0.015076	1.94734	0.556093	3.62742	1.2744	36.4428	106.661
T702-5.30	Turkut	309.72		-1.13	-3.59	-0.57	0.06	4	125580	222812	2771.9	185.432	49.2837	2.61265	1.29324	3.91754	0.511627	2.60589	0.651411	0.140208	0.639584	0.0831035	0.473098	0.0901429	0.237621	0.0278302	0.160146	0.0237116	2.86801	0.563613	3.76255	1.20671	31.8163	171.226
T702-2.95	Turkut	307.62	95.5511	-1.1	-3.73	-0.46	0.05	3						1.16122	1.13257	3.104	0.393673	2.02129	0.578578	0.132567	0.601931	0.0778938	0.445775	0.0868781	0.230957	0.027631	0.157629	0.0240646	2.81516			1.25262	32.4036
T702-2.20	Turkut	306.35	97.57	-1.29	-0.66	-0.58	0.12	4	130394	230961	1909.93	191.599	48.0434	0.796765	0.325247	0.613829	0.0676275	0.319486	0.0682914	0.0155526	0.0908492	0.0114815	0.0729741	0.016708	0.0490625	0.00586552	0.0328625	0.00561495	0.727471	0.564571	3.98804	1.32676	43.5402	115.282
T702-0.35	Turkut	304.48	97.595	-0.62	-4.45	-0.550981	0.0187517	3	129184	230122	1965.33	169.686	43.7765	1.47825	0.589124	1.34242	0.139877	0.655712	0.152916	0.0344182	0.175711	0.0238576	0.148889	0.0327599	0.0930807	0.0116306	0.0662076	0.0107614	1.24278	0.561369	3.8762	1.39203	37.936	122.287
1004-1063	Khatyspyt	260.47	99.8174	0.89	-7.39	-0.60105	0.0131329	2	134876	236972	448.113	58.3388	58.0142	0.263242	0.419755	0.847179	0.0918394	0.385283	0.0868359	0.0223434	0.0874452	0.013312	0.0826715	0.0165603	0.0449391	0.00562978	0.0333872	0.00472199	0.614282	0.569165	1.0056	1.19739	37.0937	60.4024
1001-1	Khatyspyt	257.94	99.9	0.8	-1.19	-0.56	0.07	4	146016	258710	814.238	49.285	44.777	0.37945	0.283926	0.727236	0.0771508	0.345493	0.0833124	0.020029	0.0912861	0.0143989	0.0957723	0.0204546	0.0561595	0.00715905	0.0417143	0.00606292	0.796311	0.564401	1.10068	1.30609	38.9306	37.0898
1004-1062	Khatyspyt	241.05	96.674	0.87	-8.29	-0.505834		1	135092	236484	702.506	65.5498	69.5031	0.671689	0.917216	2.05115	0.25239	1.13815	0.282695	0.0664915	0.266429	0.0385579	0.220986	0.0409014	0.101473	0.0112172	0.0623011	0.00910341	1.36218	0.57125	0.943121	1.13395	33.3041	118.124
1004-1060	Khatyspyt	223.32	91.1307	-1.54	-4.11	-0.773573		1	69125.9	280260	2755.5	77.892	299.764	0.939916	6.18704	9.16638	1.0662	4.59162	0.752956	0.161076	0.791266	0.0941553	0.52663	0.107305	0.275645	0.0300332	0.156345	0.0249705	4.25894	0.246649	0.259844	1.14559	39.6899	58.4636
1004-1056	Khatyspyt	214.35	94.1596	0.4	-3.94	-0.679395	0.05	3						1.12933	0.853431	0.793648	0.0832371	0.379216	0.0650105	0.0146262	0.0719332	0.00874361	0.0544004	0.0120469	0.0343525	0.00427235	0.024716	0.00432224	0.6098			1.34407	50.6186
1004-1054	Khatyspyt	211.27	96.1471	0.68	-2.12	-0.509313		1	5496.75	414793	1591.48	34.3886	1428.72	0.727342	0.596671	0.736017	0.0715319	0.29871	0.0453735	0.00953263	0.0526043	0.00638455	0.0372758	0.00864044	0.0238592	0.00289821	0.017268	0.00298	0.420587	0.0132518	0.0240695	1.32947	48.6766	111.628
1004-1051	Khatyspyt	209.38	72.38	0.28	-2.34	-0.73	0.14	3	16425.3	280342	5185.23	88.3092	589.662	0.67239	6.94621	10.7676	1.1736	4.70613	0.754552	0.156612	0.731899	0.0907969	0.516698	0.104768	0.283938	0.0339005	0.193024	0.0298749	3.93209	0.0585903	0.149762	1.13838	37.5313	20.6075
K701-20	Khatyspyt	186.35	96.5279	-0.27	-5.31	-0.77	0.09	3	7096.8	409864	5051.29	79.2007	1000.76	1.35951	1.17843	1.09824	0.107185	0.449405	0.0642688	0.0145378	0.0785395	0.00914759	0.0555394	0.0129342	0.0371243	0.00438692	0.0242953	0.0041566	0.721353	0.017315	0.0791407	1.32926	55.7711	464.673
K701-18.2	Khatyspyt	184.37	96.6267	-0.96	-7.79				2145.41	420386	1231.07	49.5123	408.357	0.869728	0.30018	0.287034	0.0294472	0.125328	0.0202946	0.00498268	0.0245737	0.00298964	0.0184865	0.00401296	0.0115425	0.00134718	0.00776376	0.0012325	0.240404	0.00510343	0.121248	1.28361	59.907	335.296
K701-14.5	Khatyspyt	181.71	93.7137	-0.97	-4.39	-0.65	0.04	3	3842.95	401014	3112.37	153.899	487.586	1.02013	0.239055	0.246501	0.0221791	0.0978292	0.0165316	0.00401695	0.0182459	0.00219851	0.0128307	0.00289979	0.0084801	0.000946237	0.0055856	0.000960027	0.170713	0.00958309	0.315635	1.51684	58.871	280.759
K601C-79.2	Khatyspyt	178.37	96.24	1.14	-2.3	-0.65	0.16	4	15843	449758	2681.56	240.956	939.719	0.859025	0.365278	0.391818	0.0378096	0.162767	0.0274054	0.00662092	0.0325962	0.00361787	0.0212413	0.00482662	0.0132796	0.00137991	0.00850921	0.00138207	0.280537	0.0352256	0.256413	1.38033	58.1229	44.8859
K701-10.9	Khatyspyt	177.6	61.4433	-4.69	-2.97	-0.348544		1	18534.8	210157	9806.1	117.94	298.821	0.689396	17.7609	28.1173	3.23781	12.1739	2.23117	0.416215	1.83203	0.254565	1.45491	0.267035	0.704089	0.0843247	0.507482	0.0759855	8.73429	0.0881948	0.394685	1.01028	32.7084	15.3207
K701-2.5	Khatyspyt	168.62	96.6894	-0.85	-8.38	-0.69	0.08	3	2240.98	413934	3944.61	180.373	494.427	0.770648	0.306343	0.267098	0.0258176	0.112329	0.0205152	0.00522019	0.024574	0.00312132	0.0213053	0.00512895	0.0155015	0.00188286	0.0118722	0.00205602	0.288423	0.00541387	0.364811	1.39274	56.2342	232.536
K601C-71.0	Khatyspyt	167.25	96.05	0.81	-2.58	-0.73	0.1	4	5970.39	467821	4114.53	82.9756	1199.92	1.1076	0.768951	0.792078	0.0784645	0.323851	0.0491824	0.0111418	0.0577443	0.00693414	0.0422343	0.00982729	0.0286683	0.00366588	0.022756	0.00402653	0.498587	0.0127621	0.0691509	1.28916	50.7349	57.5288
K605-19.8	Khatyspyt	165.67	98.8	-2.72	-6.53	-0.62	0.12	4	6005.05	417333	1335.41	31.3829	893.846	0.490118	0.282001	0.379474	0.037521	0.163633	0.0275939	0.00671952	0.0330363	0.00402895	0.0260759	0.00621164	0.0168177	0.00194113	0.0113335	0.00174322	0.320535	0.0143891	0.03511	1.36472	51.6024	170.378
K605-19.8D	Khatyspyt	165.67	98.8	-2.72	-6.53	-0.58	0.1	3	6549.22	454340	1480.21	36.0804	974.176	0.536184	0.285391	0.38157	0.0380479	0.159917	0.0278525	0.00675807	0.0324826	0.00416455	0.0267102	0.00594404	0.0170481	0.00199084	0.0112526	0.00174505	0.318332	0.0144148	0.0370369	1.30422	53.5548	65.9685
K601C-51.5	Khatyspyt	153.6	94.94	2.15	-2.25	-0.76	0.13	3	4020.38	403506	788.754	98.2207	1089.64	0.677967	0.43093	0.598806	0.0545658	0.232107	0.0363362	0.00849828	0.0411342	0.0048217	0.0291395	0.00640789	0.0176765	0.0021373	0.0127395	0.00209274	0.305129	0.00996363	0.0901402	1.44435	47.6178	63.4334
K601C-43.5	Khatyspyt	145.47	98.68	1.31	-6.18	-0.69	0.05	4	2643.21	416666	466.022	13.751	3345.42	1.68877	0.52326	0.591652	0.0604033	0.267215	0.0450529	0.00937506	0.0476948	0.00555184	0.0322403	0.00665827	0.0183084	0.00198117	0.010653	0.00156536	0.340373	0.00634371	0.00411039	1.34074	51.1204	86.3301
K601C-37.0	Khatyspyt	139.4	92.73	-2.64	-4.07	-0.48	0.1	4						1.12999	4.50224	3.8034	0.512207	2.27853	0.273733	0.0497767	0.276542	0.0290573	0.152681	0.0326089	0.0851879	0.00856521	0.0410765	0.00667798	1.54411			1.02206	47.3523
K601C-11.0	Khatyspyt	115.6	97.89	2.39	-4.44	-0.53	0.14	4	6420.55	444016	667.184	41.299	2812.52	1.32204	0.738596	0.664073	0.0636435	0.261522	0.0372252	0.00802654	0.0420471	0.00497596	0.0296794	0.0066507	0.0187536	0.00217286	0.0121658	0.00187991	0.322231	0.0144602	0.014684	1.32665	48.4508	60.0601
K601C-1.5	Khatyspyt	104.67	93.09	-4.13	-0.65	-0.59	0.13	4	103702	244296	2738.85	222.914	252.758	0.445413	1.3145	2.26861	0.259768	1.13578	0.219818	0.0519688	0.219612	0.0299779	0.18046	0.0373178	0.103636	0.0129314	0.0781409	0.012728	1.31915	0.424492	0.881928	1.18148	35.3491	11.212
0601F-19	Maastakh	19	98.6037	5.62	-4.5	-0.39	0.09	3	123960	238074	5672.86	738.011	60.1542	0.257389	0.391311	0.638926	0.0656289	0.33728	0.142245	0.0414685	0.203964	0.0294979	0.175496	0.0341035	0.0882738	0.0106599	0.0627609	0.00952833	1.23497	0.520677	12.2687	1.54807	36.2124	52.3091
0601F-14.5	Maastakh	14.5	98.3246	5.45	-6.02				128022	237120	7164.39	992.914	36.471	0.0998216	0.233147	0.520188	0.0680233	0.353858	0.101972	0.0265928	0.127254	0.0167215	0.0977804	0.0188223	0.0488973	0.00577066	0.0330007	0.00492852	0.707119	0.539905	27.2248	1.00555	37.5681	21.9904
0601F-11.5	Maastakh	11.5	98.4597	6.04	-5.88	-0.429089		1	129251	238930	3000.61	430.283	43.4599	0.283522	0.261875	0.382961	0.0364175	0.157035	0.0306323	0.0080533	0.0420424	0.00589218	0.0399886	0.0095191	0.0281305	0.00361506	0.0205222	0.00327204	0.422356	0.540957	9.90068	1.40304	44.3693	123.262
0601F-8.5	Maastakh	8.5	97.6012	6.61	-4.18				129691	238713	3329.33	313.2	42.0038	0.207097	0.484904	0.926376	0.101599	0.428711	0.093402	0.0217215	0.0885162	0.0130652	0.0832958	0.0169811	0.0484437	0.00645504	0.0381175	0.00588123	0.565509	0.543294	7.45647	1.19046	33.3022	85.2611
0601F-3.5	Maastakh	3.5	93.372	3.44	-3.5	-0.92486	0.0383779	2	120436	224801	3535.52	171.159	86.7165	0.322948	1.32677	2.42719	0.259074	1.08483	0.204779	0.0453081	0.201485	0.0272469	0.160682	0.031889	0.0850054	0.0109479	0.0617797	0.00984649	1.05765	0.535746	1.97377	1.21384	33.1667	28.5021
0601F-0.5	Maastakh	0.5	94.8013	4.56	-6.35	-0.73	0.11	3	124151	235002	2893.04	164.287	98.2481	0.578653	1.5021	2.40852	0.247804	0.983281	0.169875	0.0369277	0.157221	0.0220462	0.128324	0.0257075	0.0713092	0.00851828	0.0501006	0.00781445	0.836686	0.528299	1.67216	1.19331	32.5464	137.039
			*Peek (2012)	*Peek (2012)	*Peek (2012)	*measured at Arizona State University			*all elemental concentrations in ppm

## Sheet: Method Comparison
	Arizona State University			University of Maryland
Sample	δ238U	2SD δ238U	n (# of runs)	δ238U	2SD δ238U	n (# of runs)
Olenek Uplift samples
1001-1	-0.56	0.07	4	-0.596402		1
1004-1051	-0.73	0.14	3	-0.728638	0.129868	2
K601C-1.5	-0.59	0.13	4	-0.551826	0.00270109	2
K601C-11.0	-0.53	0.14	4	-0.516843	0.128182	2
K601C-37.0	-0.48	0.1	4	-0.440963		1
K601C-43.5	-0.69	0.05	4	-0.691936		1
K601C-51.5	-0.76	0.13	3	-0.772368	0.0398357	2
K601C-71.0	-0.73	0.1	4	-0.793691		1
K601C-79.2	-0.65	0.16	4	-0.531459		1
K605-19.8	-0.62	0.12	4	-0.584192		1
K605-19.8D	-0.58	0.1	3	-0.59485	0.0415075	2
T702-2.20	-0.58	0.12	4	-0.609761		1
T702-5.30	-0.57	0.06	4	-0.579475	0.0778499	2
T710-0.5	0.08	0.09	4	0.133076		1
Devonian of Nevada samples (Elrick et al., 2022)
A-122	-0.294994	0.0837338	3	-0.269036	0.0451556	4
A-160.5	-0.27664	0.0126525	3	-0.322047	0.0117102	4
A-163	-0.427682	0.157514	3	-0.355343	0.00937551	3
A-172	0.151793	0.0649818	3	0.125834	0.133286	3
A-177	-0.351385	0.113074	3	-0.391816	0.0156025	3
A-180	-0.22823	0.0554315	3	-0.245295	0.031146	3
A-182	-0.389821	0.0449983	3	-0.362894	0.0202974	3
A-186	-0.178652	0.0449674	3	-0.240918		1
A-49	-0.533583	0.0438791	3	-0.529286	0.0461232	3
A-84	-0.22338	0.146335	3	-0.202321	0.0576809	3
