# Supplementary material for: A diverse Ediacara assemblage survived under low-oxygen conditions
Source: Nat Commun. 2022 Nov 27;13:7306. doi: 10.1038/s41467-022-35012-y (PMC9701187; doi:10.1038/s41467-022-35012-y)
Supplement: Supplementary file 4 — Supplementary Data 2 [file 41467_2022_35012_MOESM4_ESM.xlsx]

## Sheet: maastakh_dz_u_pb_data
	TABLE S1: MAASTAKH FORMATION DETRITAL ZIRCON U-Pb GEOCHRONOLOGIC ANALYSES
						Isotope ratios							Apparent ages (Ma)
Analysis	U conc	206Pb	U	206Pb*	±	207Pb*	±	206Pb*	±	error	206Pb*	±	207Pb*	±	206Pb*	±	Concor
	(ppm)	204Pb	Th	207Pb*	(%)	235U	(%)	238U	(%)	corr.	238U	(Ma)	235U	(Ma)	207Pb*	(Ma)	(%)
MARTIN UMD-40-85 <>	531.534	10888.2	2.74894	16.9803	1.64379	0.653588	2.65469	0.0804912	2.08455	0.785233	499.054	10.0105	510.684	10.6546	563.076	35.793	88.6299
MARTIN UMD-40-4 <>	46.7449	3259.88	2.54089	16.2408	11.6566	0.723753	11.8937	0.0852502	2.36319	0.198692	527.384	11.9669	552.88	50.7486	659.344	250.691	79.9863
MARTIN UMD-40-31 <>	45.5339	3612.52	1.92727	18.8387	17.699	0.624143	17.8712	0.0852773	2.47497	0.138489	527.546	12.5366	492.44	69.8437	332.29	404.099	158.761
MARTIN UMD-40-61 <>	45.1649	2676.11	2.22371	18.4723	15.5945	0.640062	15.9326	0.0857517	3.26474	0.20491	530.363	16.6219	502.345	63.2177	376.648	352.721	140.811
MARTIN UMD-40-55 <>	67.082	5246.17	2.26596	18.642	15.5297	0.634286	15.9128	0.0857585	3.47064	0.218104	530.403	17.6715	498.762	62.7894	356.038	352.526	148.974
MARTIN UMD-40-47 <>	92.5743	6918.75	1.44828	17.4205	10.2689	0.679176	12.2014	0.0858106	6.58971	0.540077	530.712	33.5718	526.276	50.151	507.057	226.388	104.665
MARTIN UMD-40-1 <>	87.2439	5651.33	2.42118	17.7255	6.70123	0.668189	7.50836	0.0859006	3.38659	0.451043	531.247	17.2698	519.611	30.5464	468.773	148.491	113.327
MARTIN UMD-40-43 <>	41.1968	3750.98	2.6152	18.2697	12.2458	0.649259	12.6325	0.0860294	3.10142	0.245511	532.012	15.8374	508.023	50.5366	401.416	275.246	132.534
MARTIN UMD-40-46 <>	44.9332	3241.58	2.81188	18.5331	13.2011	0.641111	13.6102	0.0861749	3.3119	0.243339	532.875	16.9386	502.994	54.0381	369.251	298.534	144.312
MARTIN UMD-40-75 <>	46.3795	2613.04	1.0038	17.9236	18.4424	0.667126	19.4229	0.0867227	6.0933	0.313717	536.125	31.3464	518.963	79.0789	444.089	413.202	120.725
MARTIN UMD-40-13 <>	191.506	19317	3.28878	16.9457	4.08088	0.705818	4.4181	0.0867464	1.69291	0.383177	536.266	8.71117	542.26	18.5641	567.557	88.8933	94.4867
MARTIN UMD-40-29 <>	85.9245	9443.74	2.2222	18.1808	4.88022	0.658052	5.23014	0.0867703	1.88091	0.359629	536.408	9.68101	513.422	21.0799	412.332	109.146	130.091
MARTIN UMD-40-30 <>	91.1961	4486.09	2.46656	17.5513	5.35486	0.682543	5.59628	0.0868837	1.62598	0.290546	537.08	8.37892	528.31	23.0552	490.589	118.186	109.477
MARTIN UMD-40-5 <>	104.128	22976.3	2.77739	16.7132	5.33373	0.719107	5.4314	0.0871669	1.0254	0.188791	538.76	5.29989	550.14	23.0732	597.54	115.595	90.163
MARTIN UMD-40-3 <>	179.098	20547.7	2.45924	16.4631	4.38422	0.730155	5.13701	0.0871816	2.67721	0.521161	538.847	13.8396	556.644	22.016	630.131	94.4691	85.5136
MARTIN UMD-40-6 <>	108.501	14932.7	2.434	17.2887	6.49396	0.695486	6.72027	0.0872067	1.72929	0.257325	538.996	8.94179	536.091	27.9976	523.731	142.579	102.915
MARTIN UMD-40-11 <>	108.619	6005.23	2.44488	17.6931	8.45999	0.679821	9.22813	0.0872365	3.68604	0.399435	539.172	19.0657	526.666	37.9382	472.827	187.476	114.032
MARTIN UMD-40-70 <>	35.7106	7475.67	2.00577	18.3775	7.55714	0.654734	8.00719	0.087267	2.64664	0.330533	539.353	13.6939	511.388	32.1805	388.218	169.867	138.931
MARTIN UMD-40-24 <>	68.3597	7069.7	2.54096	17.6348	8.49331	0.682426	8.86865	0.0872822	2.5528	0.287845	539.444	13.2105	528.24	36.5422	480.094	187.969	112.362
MARTIN UMD-40-41 <>	71.8761	5805.61	2.93939	18.0884	9.00469	0.665808	9.675	0.0873469	3.53854	0.36574	539.827	18.3241	518.16	39.2845	423.709	201.303	127.405
MARTIN UMD-40-26 <>	109.337	11281.4	2.67842	17.9618	9.11607	0.670969	9.23771	0.0874081	1.49412	0.161742	540.19	7.74219	521.301	37.6814	439.355	203.243	122.951
MARTIN UMD-40-9 <>	121.661	12221.6	1.93046	16.9632	3.26933	0.710976	3.71602	0.0874705	1.76644	0.475358	540.56	9.15928	545.325	15.6803	565.27	71.2358	95.6286
MARTIN UMD-40-39 <>	103.842	15726.2	2.6399	17.1651	6.65152	0.702633	6.73544	0.087473	1.05998	0.157374	540.575	5.49632	540.363	28.2303	539.447	145.655	100.209
MARTIN UMD-40-59 <>	39.9293	4068.45	2.76152	16.5632	12.4485	0.728605	12.8785	0.0875257	3.30009	0.256249	540.887	17.1214	555.734	55.1718	617.011	269.703	87.6624
MARTIN UMD-40-97 <>	54.2778	8718.04	1.73903	18.0605	11.3585	0.668222	11.5296	0.0875282	1.97903	0.171648	540.902	10.2678	519.631	46.9267	427.157	254.041	126.629
MARTIN UMD-40-81 <>	124.3	11047.7	2.29124	17.9063	2.92116	0.674091	3.20737	0.0875436	1.32439	0.412921	540.993	6.87245	523.197	13.1142	446.236	64.951	121.235
MARTIN UMD-40-17 <>	55.1572	12686.5	2.62156	16.341	11.412	0.738866	11.658	0.0875674	2.38252	0.204368	541.134	12.3664	561.744	50.3396	646.147	245.916	83.7478
MARTIN UMD-40-78 <>	84.7167	5466.01	1.65853	17.2876	5.66159	0.698572	5.84532	0.0875879	1.45399	0.248745	541.256	7.5485	537.938	24.4146	523.875	124.262	103.318
MARTIN UMD-40-32 <>	58.0567	5053.28	2.10475	18.1734	17.7211	0.66456	17.8967	0.087593	2.50134	0.139765	541.286	12.9866	517.399	72.674	413.234	398.948	130.988
MARTIN UMD-40-98 <>	89.3706	7578.75	1.45661	17.4427	3.81488	0.693184	4.05873	0.087692	1.38563	0.341396	541.873	7.20147	534.712	16.8735	504.298	83.9742	107.451
MARTIN UMD-40-28 <>	47.6756	4310.81	3.01397	17.747	13.4877	0.681336	13.8154	0.0876972	2.99097	0.216496	541.904	15.5457	527.582	56.9056	466.092	299.971	116.265
MARTIN UMD-40-34 <>	108.332	9201.83	2.73181	17.0743	6.1256	0.708411	6.21729	0.0877256	1.06382	0.171108	542.072	5.5309	543.802	26.183	551.052	133.839	98.3704
MARTIN UMD-40-33 <>	152.21	17100.8	2.42933	17.3426	5.37198	0.697514	5.58397	0.0877337	1.52399	0.272923	542.12	7.92401	537.305	23.3018	516.9	118.052	104.879
MARTIN UMD-40-10 <>	57.5127	4738.61	2.65279	18.5091	13.3777	0.653848	13.4245	0.0877731	1.1203	0.0834516	542.354	5.82739	510.844	53.9408	372.169	302.425	145.728
MARTIN UMD-40-21 <>	147.771	13053.7	2.84598	16.5939	5.17379	0.729709	5.27357	0.0878207	1.02097	0.193601	542.635	5.31337	556.383	22.5935	613.016	111.832	88.5189
MARTIN UMD-40-18 <>	82.387	9359.97	1.86889	16.6821	7.0771	0.725902	7.28669	0.087827	1.73507	0.238115	542.673	9.03034	554.145	31.1285	601.548	153.359	90.2126
MARTIN UMD-40-36 <>	53.729	3716.85	2.52083	18.9851	12.5277	0.638498	12.7428	0.0879168	2.33191	0.182998	543.205	12.1481	501.376	50.4623	314.75	285.92	172.583
MARTIN UMD-40-37 <>	51.5844	4272.08	2.16196	18.5303	16.5557	0.655054	16.7148	0.0880357	2.30068	0.137643	543.909	12.0003	511.584	67.2716	369.593	375.205	147.165
MARTIN UMD-40-91 <>	167.475	17612.7	2.64323	17.3774	4.00549	0.69886	4.31998	0.0880794	1.61812	0.374566	544.169	8.44388	538.11	18.0464	512.521	88.0483	106.175
MARTIN UMD-40-76 <>	53.3492	4860.65	1.96915	18.93	11.7428	0.641595	13.02	0.0880869	5.6239	0.431943	544.213	29.3499	503.294	51.7144	321.357	267.62	169.348
MARTIN UMD-40-22 <>	94.7896	9914.77	2.75549	17.3998	7.94164	0.698158	8.13984	0.088104	1.78535	0.219335	544.314	9.31897	537.69	33.9926	509.673	174.86	106.797
MARTIN UMD-40-7 <>	104.158	9676.56	2.49678	17.7341	6.10252	0.685021	6.19858	0.0881074	1.087	0.175363	544.334	5.674	529.805	25.5925	467.685	135.24	116.389
MARTIN UMD-40-63 <>	164.593	14351	2.3613	17.0117	2.75512	0.714192	3.20213	0.0881174	1.63185	0.509616	544.393	8.51894	547.233	13.5472	559.093	60.0528	97.3708
MARTIN UMD-40-72 <>	68.475	15771.2	1.93749	17.3802	16.7707	0.699082	16.9016	0.0881215	2.09965	0.124228	544.418	10.9615	538.242	70.7252	512.17	370.869	106.296
MARTIN UMD-40-100 <>	112.281	6297.29	2.4506	16.7238	4.66769	0.726731	5.06249	0.0881469	1.95997	0.387155	544.568	10.235	554.633	21.6376	596.178	101.194	91.3433
MARTIN UMD-40-96 <>	86.4533	24939.9	2.73384	17.425	9.25716	0.697513	9.54893	0.0881501	2.34244	0.245309	544.587	12.2327	537.304	39.8609	506.489	203.995	107.522
MARTIN UMD-40-38 <>	53.7927	7205.3	2.41725	19.1546	16.8126	0.634621	17.2574	0.0881631	3.89268	0.225566	544.664	20.3311	498.97	68.1324	294.463	386.186	184.969
MARTIN UMD-40-40 <>	97.1171	14178.6	2.47954	17.6063	8.18976	0.690566	8.41901	0.0881805	1.95127	0.23177	544.768	10.1932	533.14	34.9329	483.709	181.124	112.623
MARTIN UMD-40-25 <>	119.896	10134.9	2.68439	17.8942	6.07942	0.679656	6.25838	0.0882062	1.48593	0.23743	544.919	7.76432	526.566	25.719	447.748	135.213	121.702
MARTIN UMD-40-8 <>	211.517	35778.4	2.23522	17.2141	3.19429	0.706526	3.29104	0.0882084	0.792091	0.240681	544.933	4.13896	542.681	13.8358	533.237	69.96	102.193
MARTIN UMD-40-16 <>	35.1852	2737.89	1.15387	19.8509	23.6325	0.612826	23.9997	0.08823	4.18243	0.17427	545.061	21.8597	485.341	92.8526	212.337	554.332	256.696
MARTIN UMD-40-14 <>	31.5684	5143.28	1.54524	17.6317	10.5586	0.690012	11.857	0.0882367	5.39484	0.454992	545.1	28.1985	532.808	49.1939	480.488	233.873	113.447
MARTIN UMD-40-20 <>	116.456	16077.8	3.03862	17.0562	4.33117	0.71336	4.73236	0.0882451	1.9069	0.402949	545.15	9.96805	546.739	20.0089	553.389	94.5574	98.5111
MARTIN UMD-40-57 <>	66.204	2955.32	2.15318	17.1896	8.40433	0.708026	8.79163	0.0882699	2.58069	0.29354	545.297	13.4937	543.573	37.0208	536.37	184.22	101.664
MARTIN UMD-40-42 <>	49.9456	3324.18	2.23416	18.0748	14.9254	0.67339	15.2247	0.0882753	3.004	0.197311	545.329	15.7079	522.771	62.2862	425.382	334.596	128.197
MARTIN UMD-40-51 <>	54.7616	4679.77	2.48298	17.4783	10.8747	0.696382	11.4395	0.0882768	3.55022	0.310347	545.338	18.5645	536.628	47.7179	499.8	240.117	109.111
MARTIN UMD-40-65 <>	72.5069	7634.79	1.62207	16.7474	10.7133	0.726969	11.0616	0.0883	2.75377	0.248949	545.475	14.4032	554.773	47.3144	593.137	232.846	91.9645
MARTIN UMD-40-27 <>	128.888	17652.1	2.70787	16.5117	6.56404	0.737627	6.65254	0.0883342	1.0815	0.16257	545.678	5.65863	561.02	28.6822	623.726	141.672	87.4867
MARTIN UMD-40-74 <>	37.9569	2414.63	2.01102	20.3019	29.2141	0.60009	29.4285	0.0883594	3.54626	0.120504	545.827	18.5597	477.291	112.524	160.03	696.5	341.077
MARTIN UMD-40-44 <>	71.9333	10006.5	2.30512	17.1976	12.1931	0.708695	12.2949	0.0883946	1.57948	0.128466	546.036	8.26937	543.971	51.8237	535.328	267.782	102
MARTIN UMD-40-77 <>	97.7571	11671.7	1.9682	18.1282	9.58689	0.67235	10.2701	0.0883992	3.68316	0.35863	546.063	19.2841	522.141	41.9487	418.804	214.54	130.386
MARTIN UMD-40-83 <>	132.695	14038.9	2.97759	17.717	6.13874	0.688503	6.28712	0.0884697	1.35787	0.215976	546.48	7.11466	531.901	26.0364	469.816	135.987	116.318
MARTIN UMD-40-35 <>	116.829	6559.73	2.80006	18.3772	6.63888	0.66381	6.75452	0.0884752	1.24449	0.184246	546.513	6.52098	516.942	27.3697	388.253	149.185	140.762
MARTIN UMD-40-62 <>	141.999	14904.4	2.78678	17.1487	3.50996	0.711612	3.8784	0.0885059	1.64989	0.425406	546.695	8.648	545.703	16.3741	541.543	76.754	100.951
MARTIN UMD-40-45 <>	67.6929	6505.52	1.76327	17.3094	11.0074	0.705827	11.2903	0.0886095	2.51178	0.222472	547.308	13.1798	542.265	47.4696	521.102	242.156	105.029
MARTIN UMD-40-69 <>	70.4126	4983.12	1.52792	18.1487	12.4379	0.67328	12.7781	0.0886218	2.92889	0.229213	547.381	15.3704	522.705	52.2523	416.274	278.847	131.495
MARTIN UMD-40-73 <>	104.704	11075.2	2.59663	17.394	3.36927	0.702574	3.71858	0.0886319	1.57349	0.423144	547.441	8.25834	540.327	15.5821	510.403	74.1018	107.257
MARTIN UMD-40-82 <>	103.832	10966.9	2.06686	17.6627	5.31682	0.691989	5.40958	0.0886453	0.997491	0.184393	547.52	5.23597	533.995	22.4681	476.621	117.64	114.875
MARTIN UMD-40-80 <>	159.207	10532.6	2.82572	17.1397	3.8053	0.713588	4.06791	0.0887053	1.43791	0.353476	547.875	7.55246	546.875	17.2022	542.729	83.215	100.948
MARTIN UMD-40-89 <>	54.669	4989.34	2.5666	18.337	9.65636	0.667128	10.0768	0.0887231	2.88022	0.285828	547.981	15.1309	518.964	40.9662	393.165	217.067	139.377
MARTIN UMD-40-56 <>	71.8437	7946.88	2.24223	17.7315	7.86586	0.68999	8.04166	0.0887334	1.67228	0.207952	548.042	8.78604	532.794	33.3496	468.032	174.424	117.095
MARTIN UMD-40-15 <>	136.764	10154.8	1.69487	16.4066	4.13695	0.745842	4.35059	0.0887493	1.34655	0.30951	548.136	7.07585	565.809	18.8742	637.522	89.0343	85.9792
MARTIN UMD-40-86 <>	201.38	12107.3	1.89501	17.4698	3.54845	0.700718	3.80677	0.0887832	1.37843	0.362098	548.337	7.24588	539.219	15.927	500.87	78.1514	109.477
MARTIN UMD-40-90 <>	49.8425	5459.82	2.45173	17.7587	14.4205	0.689638	15.0428	0.0888242	4.28182	0.284643	548.579	22.5176	532.583	62.4211	464.615	320.973	118.072
MARTIN UMD-40-2 <>	42.9149	4827.65	1.36035	16.3141	12.2019	0.750923	12.7158	0.0888501	3.57845	0.281418	548.733	18.8236	568.76	55.4283	649.678	262.916	84.4623
MARTIN UMD-40-54 <>	69.0992	5681.46	1.80507	17.5431	10.5239	0.69872	10.8693	0.0889014	2.71833	0.250092	549.037	14.3067	538.026	45.4259	491.606	232.675	111.682
MARTIN UMD-40-49 <>	57.7819	5872.7	2.41885	16.4783	10.8946	0.744384	11.0782	0.0889628	2.00864	0.181314	549.4	10.5783	564.961	48.0374	628.097	235.413	87.4706
MARTIN UMD-40-64 <>	170.399	30421.4	3.1279	16.5399	4.91047	0.741758	4.98158	0.0889802	0.838691	0.168359	549.503	4.41767	563.431	21.5445	620.053	106.018	88.622
MARTIN UMD-40-48 <>	149.596	13517.2	2.48393	17.2796	3.33492	0.71025	3.77499	0.0890112	1.76885	0.468571	549.686	9.32011	544.895	15.9196	524.883	73.1441	104.725
MARTIN UMD-40-87 <>	116.852	21666.8	2.27203	17.0457	3.328	0.720025	3.76515	0.0890146	1.7609	0.467684	549.707	9.27858	550.682	16.0052	554.736	72.6033	99.0934
MARTIN UMD-40-71 <>	63.2151	5354.44	3.11552	16.5377	11.187	0.742948	11.3466	0.0891111	1.89643	0.167137	550.278	10.0026	564.124	49.1482	620.343	242.072	88.7054
MARTIN UMD-40-79 <>	77.3651	5176.24	2.90262	19.308	11.2639	0.637113	11.8696	0.0892181	3.74315	0.315356	550.911	19.7649	500.517	46.9367	276.214	258.692	199.451
MARTIN UMD-40-60 <>	37.2371	2560.5	2.55004	18.4463	22.4864	0.667174	22.8017	0.089258	3.77876	0.165723	551.148	19.9612	518.993	92.9107	379.821	511.372	145.107
MARTIN UMD-40-68 <>	105.863	14944.1	0.86514	17.7786	13.9391	0.692315	14.0549	0.0892689	1.80057	0.12811	551.212	9.51249	534.19	58.4468	462.123	310.308	119.278
MARTIN UMD-40-95 <>	39.5471	3321.35	2.53071	17.4077	20.467	0.707507	21.023	0.0893244	4.803	0.228464	551.54	25.389	543.265	88.6738	508.704	454.342	108.421
MARTIN UMD-40-93 <>	135.021	6422.79	2.34894	16.875	3.29866	0.730128	4.16503	0.0893597	2.54289	0.610534	551.749	13.4467	556.629	17.849	576.613	71.7208	95.688
MARTIN UMD-40-67 <>	73.5058	8740.28	3.22395	18.1771	8.12107	0.678197	8.38789	0.0894086	2.0988	0.250218	552.038	11.104	525.684	34.432	412.783	181.81	133.736
MARTIN UMD-40-99 <>	115.267	13118.4	2.33711	17.8112	3.2574	0.692281	3.53622	0.089428	1.37631	0.389203	552.154	7.28298	534.17	14.6896	458.088	72.2891	120.534
MARTIN UMD-40-12 <>	82.4716	8007.15	2.44553	17.6221	11.9448	0.699815	12.185	0.0894415	2.40765	0.197592	552.233	12.7423	538.681	50.9802	481.738	264.692	114.634
MARTIN UMD-40-23 <>	59.4196	3131.14	2.7202	18.3477	12.0535	0.672916	12.3094	0.089545	2.49725	0.202872	552.846	13.2305	522.484	50.3165	391.859	271.31	141.083
MARTIN UMD-40-66 <>	144.22	8397.28	2.19597	17.4579	3.46824	0.707321	3.95342	0.0895584	1.89759	0.479986	552.925	10.0549	543.154	16.6319	502.357	76.3755	110.066
MARTIN UMD-40-92 <>	116.051	10073.6	2.82926	18.1865	8.86256	0.680298	9.22371	0.089732	2.55575	0.277085	553.952	13.5664	526.954	37.9359	411.624	198.501	134.577
MARTIN UMD-40-84 <>	131.164	11304.6	2.05023	17.2262	6.14888	0.719908	6.33581	0.0899423	1.52766	0.241115	555.196	8.12654	550.612	26.9343	531.717	134.803	104.416
MARTIN UMD-40-58 <>	97.0163	7637.53	2.71763	18.139	9.16507	0.684005	9.44102	0.0899854	2.26593	0.240009	555.451	12.0591	529.192	38.9563	417.469	205.085	133.052
MARTIN UMD-40-53 <>	115.581	9969.97	1.73756	17.5517	7.02293	0.707615	7.29023	0.0900772	1.95599	0.268304	555.994	10.4194	543.329	30.6839	490.555	155.094	113.34
MARTIN UMD-40-88 <>	89.5171	10933.2	2.56558	17.3584	6.13475	0.718263	6.37344	0.0904257	1.72786	0.271103	558.054	9.23683	549.641	27.0583	514.903	134.876	108.381
MARTIN UMD-40-50 <>	110.497	8994.91	3.05221	17.1833	3.59558	0.726464	4.01382	0.0905356	1.78398	0.444458	558.704	9.54745	554.475	17.1509	537.162	78.6841	104.01
MARTIN UMD-40-52 <>	59.9131	4372.38	3.48274	17.8365	12.9983	0.706468	13.2692	0.0913906	2.66766	0.201041	563.756	14.4002	542.647	55.8352	454.93	289.559	123.921
MARTIN UMD-40-94 <>	129.911	7455.67	1.88171	17.5532	3.47157	0.765449	7.54682	0.0974476	6.70095	0.887917	599.433	38.3572	577.149	33.2361	490.34	76.6157	122.249
MARTIN UMD-40-SL1	537.744	51123	4.78902	17.0057	0.909024	0.752387	2.25637	0.0927971	2.06516	0.915257	572.058	11.3049	569.608	9.83706	559.832	19.8118	102.184
MARTIN UMD-40-SL2	559.094	49127.3	3.78066	16.949	0.987853	0.746788	2.08415	0.0917994	1.83517	0.880534	566.17	9.94698	566.359	9.04749	567.139	21.5097	99.8291
MARTIN UMD-40-SL3	390.136	111372	5.46888	17.0564	2.07734	0.748326	2.98887	0.0925712	2.14895	0.718985	570.726	11.7374	567.252	12.9906	553.331	45.3206	103.144
MARTIN UMD-40-SL4	568.876	76078.2	5.16508	16.8691	1.1386	0.754289	2.59992	0.0922843	2.33735	0.899006	569.033	12.7302	570.71	11.3513	577.405	24.7391	98.55
MARTIN UMD-40-SL5	561.517	168333	3.43078	16.964	0.758204	0.749574	2.29986	0.0922233	2.17129	0.944095	568.672	11.8186	567.977	10.0053	565.173	16.5078	100.619
MARTIN UMD-40-SL6	624.313	83761.1	4.99215	16.9537	1.20547	0.739601	1.31063	0.0909411	0.514397	0.39248	561.1	2.76424	562.173	5.65801	566.536	26.2293	99.0405
MARTIN UMD-40-SL7	563.711	48977.9	3.61036	16.9955	1.57256	0.724549	2.36244	0.0893103	1.763	0.746262	551.457	9.31794	553.349	10.0785	561.154	34.2642	98.2719
MARTIN UMD-40-SL8	543.626	55061.2	3.62734	16.9787	0.635659	0.744877	1.42373	0.0917252	1.27394	0.894796	565.732	6.89992	565.247	6.17137	563.277	13.869	100.436
MARTIN UMD-40-SL9	531.522	45444.1	5.409	16.9672	1.39348	0.739089	1.6161	0.0909505	0.818536	0.506487	561.156	4.39902	561.874	6.97398	564.761	30.3553	99.3618
MARTIN UMD-40-SL10	500.135	61327.3	4.785	16.9409	1.41454	0.742941	1.76822	0.0912828	1.06098	0.600026	563.119	5.72107	564.12	7.65327	568.181	30.791	99.1091
MARTIN UMD-40-SL11	541.692	26600.1	4.38821	17.0559	0.946284	0.763829	1.19943	0.0944864	0.73701	0.614466	582.016	4.10158	576.216	5.27411	553.425	20.6293	105.166
MARTIN UMD-40-SL12	555.922	29175.2	3.97945	17.0065	1.12224	0.741487	1.43007	0.0914573	0.886389	0.619821	564.15	4.788	563.273	6.18267	559.731	24.4441	100.79
MARTIN UMD-40-SL13	547.108	43772	3.58286	16.9388	1.65213	0.739204	1.73843	0.0908122	0.540933	0.311162	560.339	2.90306	561.941	7.50255	568.453	35.9417	98.5726
MARTIN UMD-40-SL14	534.943	51194.2	5.20839	16.9669	1.02788	0.749752	1.28913	0.0922611	0.778029	0.603529	568.896	4.23649	568.08	5.60884	564.797	22.389	100.726
MARTIN UMD-40-SL15	548.474	105009	5.4204	16.8921	1.1926	0.742358	1.2243	0.0909486	0.276783	0.226074	561.145	1.48747	563.781	5.29662	574.448	25.913	97.6843
MARTIN UMD-40-SL16	542.178	33842.7	5.11004	17.0258	1.31978	0.737345	1.38248	0.0910491	0.411614	0.297737	561.739	2.21431	560.855	5.95767	557.27	28.7815	100.802
MARTIN UMD-40-SL17	533.805	38390.8	3.58353	17.0769	1.47564	0.740369	2.45736	0.0916971	1.96497	0.799626	565.566	10.6397	562.621	10.615	550.747	32.2174	102.691
MARTIN UMD-40-SL18	531.125	50948.8	3.58109	16.8688	1.10725	0.749202	2.11037	0.0916602	1.79657	0.851306	565.348	9.72427	567.761	9.17826	577.43	24.0545	97.9076
MARTIN UMD-40-SL19	543.495	33663.9	5.43401	17.0106	0.929193	0.741981	1.44092	0.09154	1.10129	0.764299	564.638	5.95377	563.561	6.23195	559.236	20.2706	100.966
MARTIN UMD-40-SL20	535.693	46981.2	3.91766	17.0168	1.0369	0.743527	1.35468	0.0917643	0.871786	0.643536	565.963	4.7236	564.462	5.86597	558.414	22.6081	101.352
MARTIN UMD-40-SL21	484.735	108035	4.68428	16.8036	1.70772	0.745471	1.81402	0.0908517	0.611848	0.337288	560.572	3.28495	565.593	7.86683	585.858	37.0438	95.6841
MARTIN UMD-40-SL22	508.735	38880.2	4.7746	16.9017	1.26621	0.743146	1.44289	0.0910968	0.691834	0.479478	562.02	3.72357	564.24	6.24611	573.219	27.5194	98.0463
MARTIN UMD-40-SL23	471.795	36510.2	5.52048	17.0721	1.81019	0.739775	2.01308	0.091598	0.880725	0.437502	564.981	4.76411	562.274	8.69175	551.34	39.5394	102.474
MARTIN UMD-40-SL24	488.291	28879.9	5.82434	17.0692	2.03959	0.725277	2.2956	0.0897873	1.05351	0.458924	554.279	5.59537	553.777	9.79908	551.735	44.5257	100.461
MARTIN UMD-40-SL25	485.781	40892.9	4.05867	17.0817	1.81634	0.740431	2.04411	0.0917304	0.937719	0.458742	565.763	5.07912	562.657	8.83025	550.097	39.662	102.848
MARTIN UMD-40-SL26	485.139	36461.8	3.64725	16.8279	1.41309	0.753529	1.71194	0.0919664	0.966392	0.5645	567.156	5.24677	570.27	7.46988	582.682	30.6848	97.3355
MARTIN UMD-40-SL27	481.347	85737.4	4.14647	16.7839	1.57265	0.757111	1.85665	0.0921619	0.986878	0.531537	568.31	5.36841	572.342	8.12325	588.372	34.0994	96.5903
MARTIN UMD-40-SL28	456.973	24411.7	5.00277	17.1789	1.35782	0.734594	1.69894	0.0915253	1.02113	0.601042	564.552	5.51961	559.246	7.30575	537.728	29.7095	104.988
MARTIN UMD-40-SL29	477.491	60533.2	3.65229	17.0404	1.08027	0.739352	1.2979	0.0913753	0.719414	0.554291	563.666	3.88286	562.027	5.60195	555.379	23.5489	101.492
MARTIN UMD-40-SL30	487.461	32415.4	5.0136	16.8605	1.99488	0.745693	2.19914	0.091186	0.925565	0.420876	562.547	4.98603	565.722	9.53867	578.487	43.3429	97.2445
MARTIN UMD-40-SL31	471.538	38652.1	5.55243	17.0111	1.36369	0.74011	1.53938	0.0913122	0.714185	0.463942	563.293	3.8522	562.47	6.64818	559.163	29.7193	100.739
MARTIN UMD-40-SL32	481.604	46534.2	3.86494	16.8964	1.42085	0.74807	1.58001	0.0916717	0.691106	0.437406	565.416	3.74116	567.104	6.86563	573.889	30.8789	98.5237
*=radiogenic lead.
Notes:
1. One Maastakh zircon analysis with 206Pb/204Pb less than 2000 is not included.
2. Concordance is 206Pb/238U age / 206Pb/207Pb age.
3. Analyses were conducted by LA-Multi Collector-ICPMS, as described by Gehrels and Pecha (2014).
4. Uncertainties for individual analyses are reported at the 1-sigma level, and include only measurement errors.
5. Systematic error was 1.0% and 0.8% (2 s.d.) for the 206Pb/238U and 206Pb/207Pb ages, respectively.
6. U concentration and U/Th are calibrated relative to the Sri Lanka zircon standard, and are accurate to about 20%.
7. Common Pb correction is from measured 204Pb.
8. Common Pb composition interpreted from Stacey and Kramers (1975).
9. Common Pb composition assigned uncertainties of 1.5 for 206Pb/204Pb, 0.3 for 207Pb/204Pb, and 2.0 for 208Pb/204Pb.
10. U/Pb and 206Pb/207Pb fractionations are calibrated relative to fragments of Sri Lanka zircon standard.
11. U decay constants and composition as follows: 238U = 9.8485 x 10-10, 235U =1.55125 x 10-10, 238U/235U = 137.88.
12. The analysis in red was not used to make the relative probability plots nor for interpretation of maximum depositional age.
13. Analyses labeled "SL" were of the Sri Lanka zircon standard.
Additional reference
Stacey, J., and J. Kramers (1975), Approximation of terrestrial lead isotope evolution by a two-stage model, Earth Planet. Sci. Lett., 26, 207–221.

## Sheet: master
	#REF!	std				10	68err	10	67err	30	disc	5	rev	1	6/4 fact	1000	cutoff	0.70798		0.722472		0.708051		(OK to accept)	SAMPLE CONCORDIA											AGES			STD CONCORDIA				564.107	1.40864e-06	#NAME?	#NAME?
sample	serial	204 (v)	206 (v)	207 (v)	208 (v)	232 (v)	238 (v)	206238	68 +/-	206207	67 +/-	64	64 +/-	82	82 +/-	208204	84 +/-	6/8 age	±(Ma)	6/7 age	±(Ma)	8/2 age	±(Ma)	comment	7/5 ratio	±(%)	6/8 ratio	±(%)	errcorr	6/8 age	±(Ma)	6/7 age	±(Ma)	BEST AGE	±(Ma)	8/2 age	±(Ma)	7/5 ratio	±(%)	6/8 ratio	±(%)	errcorr	6/8 age	±(Ma)	6/7 age	±(Ma)	sample	U (ppm)	Th(ppm)
std	363702	1e-07	0.025	0.0025	0.01	0.3	0.4	0.091	2	16.8	1	20000	50	0.028	1	40000	50	564.107	10.8026	#NAME?	#NAME?	563.777	5.56256															0.742892	2.27358	0.0914499	2	0.87967	564.107	10.8026	#NAME?	#NAME?	std	518	118
std	363704	1e-07	0.025	0.0025	0.01	0.3	0.4	0.091	2	16.8	1	20000	2	0.028	1	40000	2	564.107	10.8026	#NAME?	#NAME?	563.777	5.55984															0.742893	2.2362	0.09145	2	0.894375	564.107	10.8026	#NAME?	#NAME?	std	518	118
CP40-27	363706	1e-07	0.025	0.0025	0.01	0.3	0.4	0.091	2	16.8	1	20000	10	0.028	1	40000	10	564.107	10.8026	#NAME?	#NAME?	563.777	5.56003		0.742893	2.23888	0.09145	2	0.893304	564.107	10.8026	#NAME?	#NAME?	#NAME?	#NAME?	563.777	5.56003										CP40-27	518	118
CP40-28	363708	1e-07	0.025	0.0025	0.01	0.3	0.4	0.091	2	16.8	1	20000	10	0.028	1	40000	10	564.107	10.8026	#NAME?	#NAME?	563.777	5.56003		0.742893	2.23888	0.09145	2	0.893304	564.107	10.8026	#NAME?	#NAME?	#NAME?	#NAME?	563.777	5.56003										CP40-28	518	118
CP40-29	363710	1e-07	0.025	0.0025	0.01	0.3	0.4	0.091	2	16.8	1	20000	10	0.028	1	40000	10	564.107	10.8026	#NAME?	#NAME?	563.777	5.56003		0.742893	2.23888	0.09145	2	0.893304	564.107	10.8026	#NAME?	#NAME?	#NAME?	#NAME?	563.777	5.56003										CP40-29	518	118
CP40-30	363712	1e-07	0.025	0.0025	0.01	0.3	0.4	0.091	2	16.8	1	20000	10	0.028	1	40000	10	564.107	10.8026	#NAME?	#NAME?	563.777	5.56003		0.742893	2.23888	0.09145	2	0.893304	564.107	10.8026	#NAME?	#NAME?	#NAME?	#NAME?	563.777	5.56003										CP40-30	518	118
std	363714	1e-07	0.025	0.0025	0.01	0.3	0.4	0.091	2	16.8	1	20000	10	0.028	1	40000	10	564.107	10.8026	#NAME?	#NAME?	563.777	5.56003															0.742893	2.23888	0.09145	2	0.893304	564.107	10.8026	#NAME?	#NAME?	std	518	118
CP40-32	363716	1e-07	0.025	0.0025	0.01	0.3	0.4	0.091	2	16.8	1	20000	10	0.028	1	40000	10	564.107	10.8026	#NAME?	#NAME?	563.777	5.56003		0.742893	2.23888	0.09145	2	0.893304	564.107	10.8026	#NAME?	#NAME?	#NAME?	#NAME?	563.777	5.56003										CP40-32	518	118
CP40-33	363718	1e-07	0.025	0.0025	0.01	0.3	0.4	0.091	2	16.8	1	20000	10	0.028	1	40000	10	564.107	10.8026	#NAME?	#NAME?	563.777	5.56003		0.742893	2.23888	0.09145	2	0.893304	564.107	10.8026	#NAME?	#NAME?	#NAME?	#NAME?	563.777	5.56003										CP40-33	518	118
CP40-34	363720	1e-07	0.025	0.0025	0.01	0.3	0.4	0.091	2	16.8	1	20000	10	0.028	1	40000	10	564.107	10.8026	#NAME?	#NAME?	563.777	5.56003		0.742893	2.23888	0.09145	2	0.893304	564.107	10.8026	#NAME?	#NAME?	#NAME?	#NAME?	563.777	5.56003										CP40-34	518	118
CP40-35	363722	1e-07	0.025	0.0025	0.01	0.3	0.4	0.091	2	16.8	1	20000	10	0.028	1	40000	10	564.107	10.8026	#NAME?	#NAME?	563.777	5.56003		0.742893	2.23888	0.09145	2	0.893304	564.107	10.8026	#NAME?	#NAME?	#NAME?	#NAME?	563.777	5.56003										CP40-35	518	118
std	363724	1e-07	0.025	0.0025	0.01	0.3	0.4	0.091	2	16.8	1	20000	10	0.028	1	40000	10	564.107	10.8026	#NAME?	#NAME?	563.777	5.56003															0.742893	2.23888	0.09145	2	0.893304	564.107	10.8026	#NAME?	#NAME?	std	518	118
CP40-37	363726	1e-07	0.025	0.0025	0.01	0.3	0.4	0.091	2	16.8	1	20000	10	0.028	1	40000	10	564.107	10.8026	#NAME?	#NAME?	563.777	5.56003		0.742893	2.23888	0.09145	2	0.893304	564.107	10.8026	#NAME?	#NAME?	#NAME?	#NAME?	563.777	5.56003										CP40-37	518	118
CP40-38	363728	1e-07	0.025	0.0025	0.01	0.3	0.4	0.091	2	16.8	1	20000	10	0.028	1	40000	10	564.107	10.8026	#NAME?	#NAME?	563.777	5.56003		0.742893	2.23888	0.09145	2	0.893304	564.107	10.8026	#NAME?	#NAME?	#NAME?	#NAME?	563.777	5.56003										CP40-38	518	118
CP40-39	363730	1e-07	0.025	0.0025	0.01	0.3	0.4	0.091	2	16.8	1	20000	10	0.028	1	40000	10	564.107	10.8026	#NAME?	#NAME?	563.777	5.56003		0.742893	2.23888	0.09145	2	0.893304	564.107	10.8026	#NAME?	#NAME?	#NAME?	#NAME?	563.777	5.56003										CP40-39	518	118
std	363732	1e-07	0.025	0.0025	0.01	0.3	0.4	0.091	2	16.8	1	20000	10	0.028	1	40000	10	564.107	10.8026	#NAME?	#NAME?	563.777	5.56003															0.742893	2.23888	0.09145	2	0.893304	564.107	10.8026	#NAME?	#NAME?	std	518	118
CP40-41	363734	1e-07	0.025	0.0025	0.01	0.3	0.4	0.091	2	16.8	1	20000	10	0.028	1	40000	10	564.107	10.8026	#NAME?	#NAME?	563.777	5.56003		0.742893	2.23888	0.09145	2	0.893304	564.107	10.8026	#NAME?	#NAME?	#NAME?	#NAME?	563.777	5.56003										CP40-41	518	118
CP40-42	363736	1e-07	0.025	0.0025	0.01	0.3	0.4	0.091	2	16.8	1	20000	10	0.028	1	40000	10	564.107	10.8026	#NAME?	#NAME?	563.777	5.56003		0.742893	2.23888	0.09145	2	0.893304	564.107	10.8026	#NAME?	#NAME?	#NAME?	#NAME?	563.777	5.56003										CP40-42	518	118
std	363738	1e-07	0.025	0.0025	0.01	0.3	0.4	0.091	2	16.8	1	20000	10	0.028	1	40000	10	564.107	10.8026	#NAME?	#NAME?	563.777	5.56003															0.742893	2.23888	0.09145	2	0.893304	564.107	10.8026	#NAME?	#NAME?	std	518	118
[truncated: 85 more columns]
